# Supplementary material for: Long-Term Efficacy and Safety of Evinacumab in Patients with Homozygous Familial Hypercholesterolemia: Real-World Clinical Experience
Source: Pharmaceuticals (Basel). 2022 Nov 11;15(11):1389. doi: 10.3390/ph15111389 (PMC9698659; doi:10.3390/ph15111389)
Supplement: Supplementary file 1 [file pharmaceuticals-15-01389-s001.zip]

Archive with 1 entries (1 files):
- pharmaceuticals-1981814-supplementary.pdf
